# Supplementary material for: Analysis of Ser/Thr Kinase HASPIN-Interacting Proteins in the Spermatids
Source: Int J Mol Sci. 2022 Aug 13;23(16):9060. doi: 10.3390/ijms23169060 (PMC9409403; doi:10.3390/ijms23169060)
Supplement: Supplementary file 1 [file ijms-23-09060-s001.zip]

Archive with 1 entries (1 files):
- ijms-1835592-supplementary.pdf
